# Supplementary material for: Bioactive Potential of Two Marine Picocyanobacteria Belonging to Cyanobium and Synechococcus Genera
Source: Microorganisms. 2021 Sep 28;9(10):2048. doi: 10.3390/microorganisms9102048 (PMC8537962; doi:10.3390/microorganisms9102048)
Supplement: Supplementary file 1 [file microorganisms-09-02048-s001.zip › microorganisms-1393779-supplementary/Table S1.xlsx]

## Sheet: Foglio 1
table S1
Component Name	Retention Time	Reference m/z	BP Area	BP Height	TIC	Formula (mol ion)	CAS No.	SI	RSI	HRF Score	RHRF Score	Library Name	Sample Name
Benzoic acid, methyl ester	6.22	89.0417	6281348	3085925	9016563	C8H8O2	93-58-3	285	838	0	0	mainlib	A_CEPPO2_H2O_20210619111759
Methylmalonic acid, 2TMS	7.693	149.045	1265122954	673948532	1844651067	C10H22O4Si2	40333-07-1	799	814	98.6939	98.64	gc-orbitrap metabolomics library_v2	A_CEPPO2_H2O_20210619111759
Dimethyl-(allyl)-silyloxybenzene	7.837	151.069	19589114	10609016	32527452	C11H16OSi	66998-68-3	533	812	2.1579	1.8988	mainlib	A_CEPPO2_H2O_20210619111759
Caprylic acid, 1TMS	8.086	131.089	26055170	10986064	13307988	C11H24O2Si	55494-06-9	847	947	95.3798	100	gc-orbitrap metabolomics library_v2	A_CEPPO2_H2O_20210619111759
DL-Norvaline, 2TMS	8.441	144.12	164555175	95282283	169750149	C11H27NO2Si2	7364-45-6	852	852	99.0318	99.029	gc-orbitrap metabolomics library_v2	A_CEPPO2_H2O_20210619111759
(Z)-2-Butenedioic acid, 2TMS	8.672	149.045	428068327	262899405	744690590	C10H20O4Si2	23508-82-9	762	801	95.9357	98.9322	gc-orbitrap metabolomics library_v2	A_CEPPO2_H2O_20210619111759
Benzoic Acid, TMS derivative	8.701	179.052	336814174	206819376	744913400	C10H14O2Si	2078-12-8	800	829	97.5321	99.6711	mainlib	A_CEPPO2_H2O_20210619111759
2H-Azepin-2-one, hexahydro-7-methyl-	8.865	149.045	1075278	821214	2564030	C7H13NO	1985-48-4	96	880	0	0	mainlib	A_CEPPO2_H2O_20210619111759
2-Diisopropylaminoethyl ethyl sulfide	8.881	277.098	2407168	1537704	4735279	C10H23NS	110501-54-7	109	806	11.667	32.586	mainlib	A_CEPPO2_H2O_20210619111759
Nicotinic acid, 1TMS	9.036	180.047	10766801	5774622	16273370	C9H13NO2Si	25436-37-7	619	836	74.7078	100	gc-orbitrap metabolomics library_v2	A_CEPPO2_H2O_20210619111759
L-Leucine, 2TMS derivative	9.209	299.071	247588633	143861837	518881794	C12H29NO2Si2	7364-46-7	367	801	47.9146	99.5915	mainlib	A_CEPPO2_H2O_20210619111759
Glycerol, 3TMS	9.319	149.045	1295911178	819376042	3203012440	C12H32O3Si3	6787-10-6	813	813	100	100	gc-orbitrap metabolomics library_v2	A_CEPPO2_H2O_20210619111759
Glycine, 3TMS	9.633	174.113	1304880706	768659369	1982586635	C11H29NO2Si3	5630-82-0	892	895	99.3784	99.8232	gc-orbitrap metabolomics library_v2	A_CEPPO2_H2O_20210619111759
Succinic acid, 2TMS	9.671	149.045	305114309	191238107	517714812	C10H22O4Si2	40309-57-7	912	912	99.4994	99.4994	gc-orbitrap metabolomics library_v2	A_CEPPO2_H2O_20210619111759
m-Toluic acid, TMS derivative	10.055	193.068	5070569	2812504	11221466	C11H16O2Si		569	802	69.6713	100	mainlib	A_CEPPO2_H2O_20210619111759
Nonanoic acid, 1TMS	10.244	117.037	19326129	12367343	48490757	C12H26O2Si	82326-11-2	760	857	81.5161	90.8422	gc-orbitrap metabolomics library_v2	A_CEPPO2_H2O_20210619111759
DL-Serine, 3TMS	10.405	204.123	238518585	147132011	515707546	C12H31NO3Si3	64625-17-8	857	857	99.9221	99.9221	gc-orbitrap metabolomics library_v2	A_CEPPO2_H2O_20210619111759
Thymine, 2TMS	10.81	255.098	37284630	23993283	34268420	C11H22N2O2Si2	7288-28-0	850	850	100	100	gc-orbitrap metabolomics library_v2	A_CEPPO2_H2O_20210619111759
Cysteamine, 3TMS	10.956	174.113	2987726	1775369	2571586	C11H31NSSi3		828	828	100	100	gc-orbitrap metabolomics library_v2	A_CEPPO2_H2O_20210619111759
Dimethyl phthalate	11.241	237.079	1998000	1251241	3756144	C10H10O4	131-11-3	245	835	6.8733	18.9729	gc-orbitrap contaminants library	A_CEPPO2_H2O_20210619111759
Cyano(phenylmethylidene)amine	11.656	246.134	5307568	1589009	4665794	C8H6N2	64704-20-7	61	828	0	0	mainlib	A_CEPPO2_H2O_20210619111759
2,4-Di-tert-butylphenoxytrimethylsilane	12.487	263.182	91795109	56712980	107950439	C17H30OSi	53925-65-8	836	838	98.5174	99.0101	mainlib	A_CEPPO2_H2O_20210619111759
Cysteine, 3TMS	12.698	220.1	3986748	2532671	7306050	C12H31NO2SSi3	7364-50-3	846	846	100	100	gc-orbitrap metabolomics library_v2	A_CEPPO2_H2O_20210619111759
l-Norvaline, n-propoxycarbonyl-, butyl ester	13.125	158.136	20303245	12650406	37741010	C13H25NO4		410	803	22.4857	4.3932	mainlib	A_CEPPO2_H2O_20210619111759
d-Proline, N-methoxycarbonyl-, isobutyl ester	13.23	128.089	100220152	49815408	85253963	C11H19NO4		461	895	9.9626	0	mainlib	A_CEPPO2_H2O_20210619111759
Hydratropic acid, hex-4-yn-3-yl ester	13.237	230.103	67693141	18101015	28090285	C15H18O2		668	804	0	0	mainlib	A_CEPPO2_H2O_20210619111759
L-Glutamic acid, 3TMS	13.443	246.134	6343866294	3656838656	15218920235	C14H33NO4Si3	15985-07-6	887	889	99.7507	100	gc-orbitrap metabolomics library_v2	A_CEPPO2_H2O_20210619111759
l-Norvaline, n-propoxycarbonyl-, isohexyl ester	14.236	158.136	6390663	3782768	4993098	C15H29NO4		760	827	6.6798	5.6981	mainlib	A_CEPPO2_H2O_20210619111759
Putrescine, 4TMS	14.723	174.113	23245546	13650269	22637841	C16H44N2Si4	39772-63-9	896	896	96.8763	96.8763	gc-orbitrap metabolomics library_v2	A_CEPPO2_H2O_20210619111759
Benzyl Benzoate	15.105	312.108	939223	550091	2111226	C14H12O2	120-51-4	272	816	0	0	mainlib	A_CEPPO2_H2O_20210619111759
Cadaverine, 4TMS	15.217	174.113	4815749	2936270	4375561	C17H46N2Si4	65898-76-2	714	805	92.3119	96.9808	gc-orbitrap metabolomics library_v2	A_CEPPO2_H2O_20210619111759
DL-Alanine, N-methyl-N-(byt-3-en-1-yloxycarbonyl)-, hexyl ester	15.312	156.084	7143213	4030071	8947038	C15H27NO4		487	828	28.83	2.6361	mainlib	A_CEPPO2_H2O_20210619111759
L-Ornithine, 4TMS	15.574	142.105	55680610	33670178	116704783	C17H44N2O2Si4	55556-70-2	846	849	99.6451	99.6435	gc-orbitrap metabolomics library_v2	A_CEPPO2_H2O_20210619111759
Benzoic acid, 4-diethylamino-, ethyl ester	15.671	221.084	2036690	1154989	3443678	C13H19NO2		472	892	8.6296	18.9874	mainlib	A_CEPPO2_H2O_20210619111759
Myristic acid, 1TMS	15.693	117.037	47843842	26705885	116623689	C17H36O2Si	18603-17-3	792	870	85.4633	91.3851	gc-orbitrap metabolomics library_v2	A_CEPPO2_H2O_20210619111759
Alyssin	15.808	174.113	8216242	3548556	5611978	C7H13NOS2	646-23-1	788	929	0	0	mainlib	A_CEPPO2_H2O_20210619111759
Adenine, 2TMS	15.875	264.109	46040550	27091342	53306511	C11H21N5Si2	17995-04-9	904	949	91.6186	95.3248	gc-orbitrap metabolomics library_v2	A_CEPPO2_H2O_20210619111759
D-(+)-Mannose, 1MOX, 5TMS	16.479	149.045	49321477	22864799	124390968	C22H55NO6Si5	128705-67-9	800	802	100	100	gc-orbitrap metabolomics library_v2	A_CEPPO2_H2O_20210619111759
Glucose isomer 2, 1MOX, 5TMS	16.542	149.045	504021520	250256712	1556578837	C22H55NO6Si5	130405-10-6	819	820	100	100	gc-orbitrap metabolomics library_v2	A_CEPPO2_H2O_20210619111759
Lysine, 4TMS	16.571	174.113	250294127	148944371	595361549	C18H46N2O2Si4	55429-07-7	854	856	99.5919	99.591	gc-orbitrap metabolomics library_v2	A_CEPPO2_H2O_20210619111759
DL-Alanine, N-methyl-N-(byt-3-en-1-yloxycarbonyl)-, heptyl ester	16.8	156.084	3249394	1690355	2057128	C16H29NO4		865	991	0	0	mainlib	A_CEPPO2_H2O_20210619111759
Palmitic acid, 1TMS	17.544	117.037	89095065	44549855	176234000	C19H40O2Si	55520-89-3	781	850	88.4153	93.3649	gc-orbitrap metabolomics library_v2	A_CEPPO2_H2O_20210619111759
Myoinositol, 6TMS	18.298	217.107	1925570	1121488	4858422	C24H60O6Si6	2582-79-8	811	811	100	100	gc-orbitrap metabolomics library_v2	A_CEPPO2_H2O_20210619111759
Guanine, 3TMS	18.341	352.144	3014526	1562887	4536588	C14H29N5OSi3		852	861	96.5211	95.1764	gc-orbitrap metabolomics library_v2	A_CEPPO2_H2O_20210619111759
Stearic acid, 1TMS	19.246	117.037	21191435	10307422	40514038	C21H44O2Si	18748-91-9	749	828	87.3638	92.6002	gc-orbitrap metabolomics library_v2	A_CEPPO2_H2O_20210619111759
Adenosine, 4TMS	22.421	236.096	25952630	14161706	103061188	C22H45N5O4Si4	53294-33-0	819	820	100	100	gc-orbitrap metabolomics library_v2	A_CEPPO2_H2O_20210619111759
Trehalose, 8TMS	22.735	361.168	282993622	157892401	1144967280	C36H86O11Si8	42390-78-3	807	826	100	100	gc-orbitrap metabolomics library_v2	A_CEPPO2_H2O_20210619111759
Isomaltose isomer 2, 1MOX, 8TMS	23.433	361.168	275715028	124353503	1011374076	C37H89NO11Si8		832	836	100	100	gc-orbitrap metabolomics library_v2	A_CEPPO2_H2O_20210619111759
Isomaltose isomer 2, 1MOX, 8TMS	23.647	204.099	10982126	4679496	30581400	C37H89NO11Si8		830	837	99.7696	100	gc-orbitrap metabolomics library_v2	A_CEPPO2_H2O_20210619111759
Oxalic acid, 2TMS	6.283	149.045	758331123	306162460	772177240	C8H18O4Si2	18294-04-7	848	853	99.3229	99.5496	gc-orbitrap metabolomics library_v2	A_CEPPO2_MeOH_20210619121303
Methyl salicylate	7.1	133.014	57745290	15628681	40345683	C8H8O3	119-36-8	108	878	0	0	gc-orbitrap metabolomics library_v2	A_CEPPO2_MeOH_20210619121303
Dimethyl-(allyl)-silyloxybenzene	7.826	130.105	41439428	18170036	35447648	C11H16OSi	66998-68-3	433	853	0.8591	2.8728	mainlib	A_CEPPO2_MeOH_20210619121303
DL-Norvaline, 2TMS	8.434	144.12	273176593	146640943	279421657	C11H27NO2Si2	7364-45-6	843	847	98.8807	99.4112	gc-orbitrap metabolomics library_v2	A_CEPPO2_MeOH_20210619121303
Acetamide, N-(2-butyl)-N-methyl-	8.582	96.0444	1109704	533880	2592339	C7H15NO		316	867	20.5945	0	mainlib	A_CEPPO2_MeOH_20210619121303
Benzoic Acid, TMS derivative	8.695	179.052	246976772	147143003	510782621	C10H14O2Si	2078-12-8	797	822	97.8649	100	mainlib	A_CEPPO2_MeOH_20210619121303
2-Diisopropylaminoethyl ethyl sulfide	8.879	277.098	1575326	999170	4288069	C10H23NS	110501-54-7	140	812	13.9425	33.2701	mainlib	A_CEPPO2_MeOH_20210619121303
Nicotinic acid, 1TMS	9.034	180.047	6555146	3077280	8484057	C9H13NO2Si	25436-37-7	558	803	72.2081	100	gc-orbitrap metabolomics library_v2	A_CEPPO2_MeOH_20210619121303
Glycerol, 3TMS	9.314	149.045	3162324901	1848453993	7223395438	C12H32O3Si3	6787-10-6	816	816	100	100	gc-orbitrap metabolomics library_v2	A_CEPPO2_MeOH_20210619121303
Phthalic anhydride	9.543	248.132	33557498	4361956	3784101	C8H4O3	85-44-9	101	923	0	0	mainlib	A_CEPPO2_MeOH_20210619121303
Glycine, 3TMS	9.631	174.113	654734852	380500284	949094104	C11H29NO2Si3	5630-82-0	884	889	99.4912	99.8227	gc-orbitrap metabolomics library_v2	A_CEPPO2_MeOH_20210619121303
Succinic acid, 2TMS	9.674	147.066	109515239	61185538	167291374	C10H22O4Si2	40309-57-7	893	896	100	100	gc-orbitrap metabolomics library_v2	A_CEPPO2_MeOH_20210619121303
Nonanoic acid, 1TMS	10.244	117.037	19834277	12625767	48529849	C12H26O2Si	82326-11-2	736	829	83.1701	92.0653	gc-orbitrap metabolomics library_v2	A_CEPPO2_MeOH_20210619121303
Carbamodithioic acid, diethyl-, methyl ester	10.293	232.118	1205490	743251	2090348	C6H13NS2	686-07-7	103	817	0	0	mainlib	A_CEPPO2_MeOH_20210619121303
DL-Serine, 3TMS	10.406	204.123	86364364	53797465	188768055	C12H31NO3Si3	64625-17-8	851	851	99.8284	99.8974	gc-orbitrap metabolomics library_v2	A_CEPPO2_MeOH_20210619121303
(2R,3R)-2,3-Dihydroxybutanedioic acid, dimethyl ester, 2-methylpropionate	11.609	223.081	1633026	992823	4285945	C10H16O7		241	877	43.1209	53.3154	mainlib	A_CEPPO2_MeOH_20210619121303
l-Proline, n-pentafluoropropionyl-, butyl ester	11.643	216.123	20853322	7343087	11147008	C12H16F5NO3		762	874	27.1423	5.4246	mainlib	A_CEPPO2_MeOH_20210619121303
2,4-Di-tert-butylphenoxytrimethylsilane	12.489	263.182	213793445	128333623	246427020	C17H30OSi	53925-65-8	829	831	98.4141	98.8036	mainlib	A_CEPPO2_MeOH_20210619121303
L-Glutamic acid, 3TMS	13.441	246.134	838431623	513336547	2147179198	C14H33NO4Si3	15985-07-6	885	898	99.8537	100	gc-orbitrap metabolomics library_v2	A_CEPPO2_MeOH_20210619121303
Prolinamide, N-methoxycarbonyl-	13.619	128.053	6132767	3784321	11364849	C7H12N2O3		501	841	0.9446	1.9873	mainlib	A_CEPPO2_MeOH_20210619121303
1,3-Diaminopropane, 4TMS	13.747	174.113	1279306	786099	2628528	C15H42N2Si4		876	882	96.2571	98.1627	gc-orbitrap metabolomics library_v2	A_CEPPO2_MeOH_20210619121303
2,6-Difluorobenzoic acid, octyl ester	14.631	231.123	2677839	1593914	3147644	C15H20F2O2		122	878	6.8588	0	mainlib	A_CEPPO2_MeOH_20210619121303
1,4-Butanediamine, 4TMS	14.726	174.113	24577069	14196484	22484954	C16H44N2Si4	39772-63-9	878	885	96.5961	97.694	gc-orbitrap metabolomics library_v2	A_CEPPO2_MeOH_20210619121303
6-Ethyl-4,5,7,8-tetrathiaundecane	15.305	75.0261	7330710	4362548	7477784	C9H20S4	126876-35-5	364	801	61.1278	0	mainlib	A_CEPPO2_MeOH_20210619121303
Myristic acid, 1TMS	15.696	117.037	465697907	278026233	1110552489	C17H36O2Si	18603-17-3	831	901	90.7516	96.1069	gc-orbitrap metabolomics library_v2	A_CEPPO2_MeOH_20210619121303
1,2-Benzenedicarboxylic acid, bis(2-methylpropyl) ester	15.772	149.023	101857042	54795065	71843164	C16H22O4	84-69-5	840	840	99.03	99.03	mainlib	A_CEPPO2_MeOH_20210619121303
Methyl galactoside, 4TMS	16.048	204.099	17932698	9910163	24202203	C19H46O6Si4	2296-39-1	803	813	97.191	97.1228	gc-orbitrap metabolomics library_v2	A_CEPPO2_MeOH_20210619121303
2-Furancarboxamide, N-(3-chlorophenyl)-	16.275	221.084	32630423	14594838	28761356	C11H8ClNO2		647	861	0	0	mainlib	A_CEPPO2_MeOH_20210619121303
1,2-Benzenedicarboxylic acid, butyl 2-methylpropyl ester	16.293	149.045	330432868	135879022	235166942	C16H22O4	17851-53-5	665	823	0	0	mainlib	A_CEPPO2_MeOH_20210619121303
D-(+)-Mannose, 1MOX, 5TMS	16.482	149.045	227974821	95995038	565573603	C22H55NO6Si5	128705-67-9	821	823	100	100	gc-orbitrap metabolomics library_v2	A_CEPPO2_MeOH_20210619121303
Glucose isomer 2, 1MOX, 5TMS	16.545	149.045	2388686172	1374143970	8505293085	C22H55NO6Si5	130405-10-6	801	804	100	100	gc-orbitrap metabolomics library_v2	A_CEPPO2_MeOH_20210619121303
D-Mannitol, 6TMS	16.708	149.045	618053122	306265686	1859575424	C24H62O6Si6	14317-07-8	810	846	93.4348	98.6751	gc-orbitrap metabolomics library_v2	A_CEPPO2_MeOH_20210619121303
2-Furancarboxamide, N-(4-methoxyphenyl)-	17.012	217.107	3519217	2104217	2965831	C12H11NO3		624	833	0	0	mainlib	A_CEPPO2_MeOH_20210619121303
Palmitic acid, 1TMS	17.546	117.037	435622407	259579053	987585466	C19H40O2Si	55520-89-3	814	883	91.1577	96.0559	gc-orbitrap metabolomics library_v2	A_CEPPO2_MeOH_20210619121303
Myoinositol, 6TMS	18.3	217.107	4167303	2489739	13845800	C24H60O6Si6	2582-79-8	801	808	98.2013	98.7906	gc-orbitrap metabolomics library_v2	A_CEPPO2_MeOH_20210619121303
9-Octadecenoic acid, (E)-, 1TMS	19.071	129.037	61348236	33198080	248287159	C21H42O2Si	96851-47-7	852	870	96.3285	97.4279	gc-orbitrap metabolomics library_v2	A_CEPPO2_MeOH_20210619121303
Stearic acid, 1TMS	19.246	117.037	63173340	35811167	139690317	C21H44O2Si	18748-91-9	781	853	90.8738	95.6189	gc-orbitrap metabolomics library_v2	A_CEPPO2_MeOH_20210619121303
Succinic acid, 3-methylbut-2-yl 4-cyanophenyl ester	19.261	204.099	11382853	2151195986	2153143114	C16H19NO4		999	999	0.0083	0	mainlib	A_CEPPO2_MeOH_20210619121303
Bis(2-ethylhexyl) phthalate	21.55	149.023	36288133	15223666	23731399	C24H38O4	117-81-7	906	907	99.3501	99.3489	gc-orbitrap contaminants library	A_CEPPO2_MeOH_20210619121303
Adenosine, 4TMS	22.423	230.115	33496819	18001156	133718915	C22H45N5O4Si4	53294-33-0	819	819	99.9388	99.9388	gc-orbitrap metabolomics library_v2	A_CEPPO2_MeOH_20210619121303
Trehalose, 8TMS	22.733	361.168	1589824755	862612811	6441482557	C36H86O11Si8	42390-78-3	805	822	99.3941	99.3838	gc-orbitrap metabolomics library_v2	A_CEPPO2_MeOH_20210619121303
Isomaltose isomer 2, 1MOX, 8TMS	23.433	361.168	1068711188	530660923	4323268810	C37H89NO11Si8		825	828	100	100	gc-orbitrap metabolomics library_v2	A_CEPPO2_MeOH_20210619121303
Pyruvic acid, 2TMS	6.135	149.045	3723711800	727499248	1831501634	C9H20O3Si2	55191-13-4	815	841	99.7168	100	gc-orbitrap metabolomics library_v2	A_CEPPO7_H2O_20210619140335
Malonic acid, 2TMS	6.932	149.045	840000285	443663455	1158432367	C9H20O4Si2	18457-04-0	733	805	89.5789	99.4702	gc-orbitrap metabolomics library_v2	A_CEPPO7_H2O_20210619140335
2-Pentanone, 5,5-diethoxy-	7.15	281.051	3767931	1601221	2112643	C9H18O3	14499-41-3	49	842	0	0	mainlib	A_CEPPO7_H2O_20210619140335
1H-Pyrrole, 1-(2-furanylmethyl)-	7.5	147.066	96376635	45345716	78213271	C9H9NO	1438-94-4	649	831	0	0	mainlib	A_CEPPO7_H2O_20210619140335
Methylmalonic acid, 2TMS	7.554	149.045	450687314	161292753	444622340	C10H22O4Si2	40333-07-1	779	843	99.5512	99.4893	gc-orbitrap metabolomics library_v2	A_CEPPO7_H2O_20210619140335
2-Chlorobenzyl cyanide	8.394	150.04	618167	433237	3157235	C8H6ClN	2856-63-5	137	819	0	0	mainlib	A_CEPPO7_H2O_20210619140335
Benzoic acid, 1TMS	8.49	179.052	19366734	6030104	16616987	C10H14O2Si	2078-12-8	832	863	97.3146	100	gc-orbitrap metabolomics library_v2	A_CEPPO7_H2O_20210619140335
Benzoic Acid, TMS derivative	8.744	179.052	93150934	55523822	207095423	C10H14O2Si	2078-12-8	774	809	95.2446	98.0399	mainlib	A_CEPPO7_H2O_20210619140335
Glycerol, 3TMS	9.337	149.045	671127895	277260818	1049591678	C12H32O3Si3	6787-10-6	803	803	100	100	gc-orbitrap metabolomics library_v2	A_CEPPO7_H2O_20210619140335
4-Methoxybenzoic trifluoroacetic anhydride	9.523	174.113	97475225	16803911	25644023	C10H7F3O4		128	873	0	0	mainlib	A_CEPPO7_H2O_20210619140335
Glycine, 3TMS	9.651	174.113	103637181	45056902	113926484	C11H29NO2Si3	5630-82-0	817	844	99.0412	99.5761	gc-orbitrap metabolomics library_v2	A_CEPPO7_H2O_20210619140335
Succinic acid, 2TMS	9.694	149.045	53001455	29141153	65784679	C10H22O4Si2	40309-57-7	886	886	99.33	99.33	gc-orbitrap metabolomics library_v2	A_CEPPO7_H2O_20210619140335
(2-Methylphenyl) methanol, 2-methylpropyl ether	9.712	105.057	962288	532242	2276952	C12H18O		598	835	15.1228	22.8424	mainlib	A_CEPPO7_H2O_20210619140335
Undecan-2-ol, O-TMS	10.403	117.073	2226966	1274915	2164142	C14H32OSi	17957-37-8	621	817	96.3841	100	mainlib	A_CEPPO7_H2O_20210619140335
4-(Hydroxymethyl)-3-methyl-1,2,5-oxadiazol-2-one	10.958	100.058	3644653	1085673	3771759	C4H6N2O3	183537-57-7	382	895	0	0	mainlib	A_CEPPO7_H2O_20210619140335
2,6-Dihydroxyacetophenone, 2TMS derivative	12.013	281.051	7276157	3111409	11654891	C14H24O3Si2		390	814	1.2513	3.2944	mainlib	A_CEPPO7_H2O_20210619140335
2,4-Di-tert-butylphenoxytrimethylsilane	12.491	263.182	60734636	36303857	70690354	C17H30OSi	53925-65-8	833	835	97.1802	97.8326	mainlib	A_CEPPO7_H2O_20210619140335
Ribose isomer 2, 4TMS	13.421	217.107	4142847	2361517	4082876	C17H42O5Si4		817	817	96.1614	96.1614	gc-orbitrap metabolomics library_v2	A_CEPPO7_H2O_20210619140335
Myristic acid, 1TMS	15.691	117.037	22975370	11345902	48273584	C17H36O2Si	18603-17-3	777	868	87.8188	94.279	gc-orbitrap metabolomics library_v2	A_CEPPO7_H2O_20210619140335
L-Proline, N-(2-fluoro-3-trifluoromethylbenzoyl)-, ethyl ester	16.181	217.107	2446059	1041024	4079457	C15H15F4NO3		177	845	57.6993	60.6174	mainlib	A_CEPPO7_H2O_20210619140335
Glucose isomer 2, 1MOX, 5TMS	16.54	149.045	369360549	202776988	1237636895	C22H55NO6Si5	130405-10-6	809	811	100	100	gc-orbitrap metabolomics library_v2	A_CEPPO7_H2O_20210619140335
D-Mannitol, 6TMS	16.704	149.045	82157075	42644906	240236730	C24H62O6Si6	14317-07-8	780	816	93.8547	99.0713	gc-orbitrap metabolomics library_v2	A_CEPPO7_H2O_20210619140335
Palmitic acid, 1TMS	17.544	117.037	30266863	14001715	55688315	C19H40O2Si	55520-89-3	763	853	87.7207	94.0113	gc-orbitrap metabolomics library_v2	A_CEPPO7_H2O_20210619140335
Quinoline, 3-(4-methylphenyl)-	19.753	219.123	184793328	115219372	291891329	C16H13N		609	920	0	0	mainlib	A_CEPPO7_H2O_20210619140335
Trehalose, 8TMS	22.73	361.168	390910163	214658839	1564718246	C36H86O11Si8	42390-78-3	804	822	100	100	gc-orbitrap metabolomics library_v2	A_CEPPO7_H2O_20210619140335
Isomaltose isomer 2, 1MOX, 8TMS	23.64	204.099	9917323	4574548	29364609	C37H89NO11Si8		820	833	100	100	gc-orbitrap metabolomics library_v2	A_CEPPO7_H2O_20210619140335
Oxalic acid, 2TMS	6.467	149.045	164758626	68952392	177956207	C8H18O4Si2	18294-04-7	789	831	96.3532	98.7445	gc-orbitrap metabolomics library_v2	A_CEPPO7_MeOH_20210619145857
Methylmalonic acid, 2TMS	7.687	149.045	1346959381	548494072	1606506288	C10H22O4Si2	40333-07-1	746	803	99.0977	98.9699	gc-orbitrap metabolomics library_v2	A_CEPPO7_MeOH_20210619145857
Dimethyl-(allyl)-silyloxybenzene	7.837	151.069	12571196	6883585	10588470	C11H16OSi	66998-68-3	773	881	0.76	0.8982	mainlib	A_CEPPO7_MeOH_20210619145857
Urea, 2TMS	8.347	149.045	8219376	4344308	19964601	C7H20N2OSi2	18297-63-7	761	819	53.3216	56.6685	gc-orbitrap metabolomics library_v2	A_CEPPO7_MeOH_20210619145857
DL-Norvaline, 2TMS	8.441	144.12	41263441	23066005	43007992	C11H27NO2Si2	7364-45-6	801	804	98.856	100	gc-orbitrap metabolomics library_v2	A_CEPPO7_MeOH_20210619145857
(Z)-2-Butenedioic acid, 2TMS	8.544	281.051	43012378	21884389	111150232	C10H20O4Si2	23508-82-9	438	862	38.1848	100	gc-orbitrap metabolomics library_v2	A_CEPPO7_MeOH_20210619145857
Benzoic Acid, TMS derivative	8.701	179.052	186071999	109890336	390417743	C10H14O2Si	2078-12-8	790	823	97.2534	99.6783	mainlib	A_CEPPO7_MeOH_20210619145857
Leucine, 2TMS	9.209	158.136	75418221	45210599	74120054	C12H29NO2Si2	15984-97-1	831	841	99.5378	100	gc-orbitrap metabolomics library_v2	A_CEPPO7_MeOH_20210619145857
Glycerol, 3TMS	9.319	149.045	932835700	508471828	1907911972	C12H32O3Si3	6787-10-6	798	802	99.1981	100	gc-orbitrap metabolomics library_v2	A_CEPPO7_MeOH_20210619145857
Glycine, 3TMS	9.633	174.113	266558204	158739268	402633108	C11H29NO2Si3	5630-82-0	890	901	99.4523	99.8515	gc-orbitrap metabolomics library_v2	A_CEPPO7_MeOH_20210619145857
Succinic acid, 2TMS	9.674	149.045	74939181	43346704	113784580	C10H22O4Si2	40309-57-7	890	890	100	100	gc-orbitrap metabolomics library_v2	A_CEPPO7_MeOH_20210619145857
Nonanoic acid, 1TMS	10.242	75.0261	29467119	16206241	52914703	C12H26O2Si	82326-11-2	799	882	88.3357	95.2729	gc-orbitrap metabolomics library_v2	A_CEPPO7_MeOH_20210619145857
DL-Serine, 3TMS	10.406	204.123	34426847	20845189	75698470	C12H31NO3Si3	64625-17-8	817	820	99.6834	100	gc-orbitrap metabolomics library_v2	A_CEPPO7_MeOH_20210619145857
2,4-Di-tert-butylphenoxytrimethylsilane	12.485	263.182	140101372	83711217	158631282	C17H30OSi	53925-65-8	831	833	98.0836	98.5069	mainlib	A_CEPPO7_MeOH_20210619145857
Phenylethylamine, 4TMS	12.712	174.113	8368856	4450621	8263480	C20H43NO2Si4	55606-74-1	873	898	100	100	gc-orbitrap metabolomics library_v2	A_CEPPO7_MeOH_20210619145857
4-Fluorobenzoic acid, phenyl ester	13.111	149.045	4376672	1804486	2838792	C13H9FO2		176	876	0	0	mainlib	A_CEPPO7_MeOH_20210619145857
Ribose isomer 2, 4TMS	13.266	217.107	7422210	4574375	5570187	C17H42O5Si4		818	830	98.9019	100	gc-orbitrap metabolomics library_v2	A_CEPPO7_MeOH_20210619145857
L-Glutamic acid, 3TMS	13.435	246.134	373182650	235611794	979672099	C14H33NO4Si3	15985-07-6	874	882	99.7058	100	gc-orbitrap metabolomics library_v2	A_CEPPO7_MeOH_20210619145857
Putrescine, 4TMS	14.717	174.113	14307559	8142958	12057870	C16H44N2Si4	39772-63-9	885	889	98.0664	98.4993	gc-orbitrap metabolomics library_v2	A_CEPPO7_MeOH_20210619145857
L-(-)-Arabitol, 5TMS	14.751	217.107	16847168	10011944	46867738	C20H52O5Si5	14199-73-6	848	849	100	100	gc-orbitrap metabolomics library_v2	A_CEPPO7_MeOH_20210619145857
Myristic acid, 1TMS	15.687	117.037	1428515698	885769052	3482494466	C17H36O2Si	18603-17-3	837	909	90.5924	96.0488	gc-orbitrap metabolomics library_v2	A_CEPPO7_MeOH_20210619145857
L-Proline, N-(2-fluoro-5-trifluoromethylbenzoyl)-, ethyl ester	15.871	260.126	2492771	1464326	6194017	C15H15F4NO3		493	835	38.3158	45.5133	mainlib	A_CEPPO7_MeOH_20210619145857
Methyl palmitoleate	16.179	81.0699	4907035	2448164	39943291	C17H32O2	1120-25-8	806	851	94.2999	98.2351	gc-orbitrap metabolomics library_v2	A_CEPPO7_MeOH_20210619145857
Phenylethanolamine, 3TMS	16.39	174.113	4366413	2528318	4383877	C17H35NOSi3	68595-84-6	735	820	100	100	gc-orbitrap metabolomics library_v2	A_CEPPO7_MeOH_20210619145857
Glucose isomer 2, 1MOX, 5TMS	16.536	149.045	467386211	270163904	1616280586	C22H55NO6Si5	130405-10-6	812	814	100	100	gc-orbitrap metabolomics library_v2	A_CEPPO7_MeOH_20210619145857
Pentadecanoic acid, 1TMS	16.632	117.037	17108769	9922683	41973576	C18H38O2Si	74367-22-9	728	812	88.1813	94.2307	gc-orbitrap metabolomics library_v2	A_CEPPO7_MeOH_20210619145857
Dibutyl phthalate	16.664	149.023	25192705	12062995	15421956	C16H22O4	84-74-2	934	947	98.5846	99.2514	gc-orbitrap contaminants library	A_CEPPO7_MeOH_20210619145857
D-Mannitol, 6TMS	16.7	149.045	116662523	64497342	364493316	C24H62O6Si6	14317-07-8	777	815	93.7879	99.0922	gc-orbitrap metabolomics library_v2	A_CEPPO7_MeOH_20210619145857
D-Mannitol, 6TMS	16.861	149.045	13163469	6836098	32283601	C24H62O6Si6	14317-07-8	809	816	99.8481	99.8467	gc-orbitrap metabolomics library_v2	A_CEPPO7_MeOH_20210619145857
Palmitoleic acid, 1TMS	17.537	117.037	523875054	306227533	1176205371	C19H38O2Si	82326-15-6	810	882	90.7333	95.8078	gc-orbitrap metabolomics library_v2	A_CEPPO7_MeOH_20210619145857
Myoinositol, 6TMS	18.294	217.107	5398423	3072254	16851734	C24H60O6Si6	2582-79-8	855	865	99.6101	99.8366	gc-orbitrap metabolomics library_v2	A_CEPPO7_MeOH_20210619145857
L-Homophenylalanine, N-(n-pentyl)-, pentyl ester	19.194	204.099	4200731	2109242	3664818	C20H33NO2		675	828	3.8325	5.1629	mainlib	A_CEPPO7_MeOH_20210619145857
Stearic acid, 1TMS	19.244	117.037	27674725	12300295	48172679	C21H44O2Si	18748-91-9	753	834	87.9956	93.4772	gc-orbitrap metabolomics library_v2	A_CEPPO7_MeOH_20210619145857
Bis(2-ethylhexyl) phthalate	21.55	149.023	52974878	22560533	36374344	C24H38O4	117-81-7	921	927	98.8295	99.3759	gc-orbitrap contaminants library	A_CEPPO7_MeOH_20210619145857
Trehalose, 8TMS	22.731	361.168	601447722	327248258	2360816563	C36H86O11Si8	42390-78-3	808	828	100	100	gc-orbitrap metabolomics library_v2	A_CEPPO7_MeOH_20210619145857
Glutaric acid, 3-chlorophenyl 2-methoxyphenyl ester	22.8	221.084	1679575	773227	3701466	C18H17ClO5		425	909	0	0	mainlib	A_CEPPO7_MeOH_20210619145857
Isomaltose isomer 2, 1MOX, 8TMS	23.64	204.099	10297405	4569162	29645784	C37H89NO11Si8		826	838	100	100	gc-orbitrap metabolomics library_v2	A_CEPPO7_MeOH_20210619145857
