# Supplementary material for: Bioactive Potential of Two Marine Picocyanobacteria Belonging to Cyanobium and Synechococcus Genera
Source: Microorganisms. 2021 Sep 28;9(10):2048. doi: 10.3390/microorganisms9102048 (PMC8537962; doi:10.3390/microorganisms9102048)
Supplement: Supplementary file 1 [file microorganisms-09-02048-s001.zip › microorganisms-1393779-supplementary/Table S2.xlsx]

## Sheet: 11_5e6_h2ovs_meoh
R.T. (min)	m/z	adduct	metabolite name	S/N	p value	fold change
2.09017	500.883	[M+H]+	w/o MS2:Kaempferol 3-glucuronide	9.25984	4.13526e-05	3.299
30.9773	691.513	[M+H]+	w/o MS2:MONENSIN SODIUM (monensin A is shown)	5.38359	0.000254485	21.4651
21.5517	399.411	[M+H]+	w/o MS2:Lithocholic Acid	12.9655	0.000683653	52.7786
2.44233	735.028	[M+H]+	w/o MS2:Haploside C	5.31063	0.000766338	6.36681
13.2037	1267.66	[M+H]+	w/o MS2:DIGITONIN	6.02217	0.000935793	3.88785
12.0865	791.244	[M+H]+	w/o MS2:[(1S,4aS,6S,7R,7aS)-4-methoxycarbonyl-7-methyl-1-[(2S,3R,4S,5S,6R)-3,4,5-trihydroxy-6-(hydroxymethyl)oxan-2-yl]oxy-1,4a,5,6,7,7a-hexahydrocyclopenta[c]pyran-6-yl] (1S,4aS,6S,7R,7aS)-6-acetyloxy-7-methyl-1-[(2S,3R,4S,5S,6R)-3,4,5-trihydroxy-6-(hydroxymethyl)oxan-2-yl]oxy-1,4a,5,6,7,7a-hexahydrocyclopenta[c]pyran-4-carboxylate	5.15748	0.00102025	8.65905
1.77883	231.037	[M+H]+	w/o MS2:3,4-Dimethoxycinnamic Acid	28.102	0.00105369	1.84836
38.4598	656.981	[M+H]+	w/o MS2:(1R,21S,23R)-6,7,8,11,12,13,22,23-octahydroxy-3,16-dioxo-2,17,20-trioxatetracyclo[17.3.1.0?,?.0??,??]tricosa-4(9),5,7,10(15),11,13-hexaen-21-yl 3,4,5-trihydroxybenzoate	2.60727	0.00154703	26.0973
8.52583	651.004	[M+H]+	w/o MS2:7-hydroxy-3-(2-oxochromen-7-yl)oxy-8-[2-oxo-7-[(2S,3R,4R,5R,6S)-3,4,5-trihydroxy-6-methyloxan-2-yl]oxychromen-8-yl]chromen-2-one	6.39005	0.00181069	5.42592
16.6175	1063.58	[M+H]+	w/o MS2:(2S,3R,4R,5R,6S)-2-{[(2R,3S,4R,5R,6S)-6-{[(2R,3R,4S,5S,6R)-4,5-dihydroxy-6-(hydroxymethyl)-2-[(1'S,2S,4'S,5S,7'R,9'S,13'R,16'S)-5,7',9',13'-tetramethyl-5-({[(2R,3R,4S,5S,6R)-3,4,5-trihydroxy-6-(hydroxymethyl)oxan-2-yl]oxy}methyl)-5'-oxaspiro[oxolane-2,6'-pentacyclo[10.8.0.0?,?.0?,?.0??,??]icosan]-18'-eneoxy]oxan-3-yl]oxy}-4,5-dihydroxy-2-(hydroxymethyl)oxan-3-yl]oxy}-6-methyloxane-3,4,5-t…	6.06178	0.00187384	8.97696
17.0075	1199.27	[M+H]+	w/o MS2:Naringin	3.36526	0.00208584	9.86142
9.45417	506.004	[M+H]+	w/o MS2:karakin	8.42502	0.00236465	5.42842
11.4807	933.493	[M+H]+	w/o MS2:(2S,3S,4S,5R,6R)-6-[[(3S,6aR,6bS,8aS,14bR)-8a-carboxy-4,4,6a,6b,11,11,14b-heptamethyl-1,2,3,4a,5,6,7,8,9,10,12,12a,14,14a-tetradecahydropicen-3-yl]oxy]-3-hydroxy-4-[(2S,3R,4R,5R,6S)-3,4,5-trihydroxy-6-methyloxan-2-yl]oxy-5-[(2S,3R,4S,5R)-3,4,5-trihydroxyoxan-2-yl]oxyoxane-2-carboxylic acid	7.0366	0.0024567	13.1706
20.2257	633.125	[M+H]+	w/o MS2:apigenin 6,8-digalactoside	4.3784	0.00255294	9.0075
11.7613	1359.87	[M+H]+	w/o MS2:(2R,3R,4S,6aR,6bS,8aS,11R,12R,12aS,14bR)-3-[(2R,3R,4S,6aR,6bS,8aS,11R,12R,12aS,14bR)-2,3,12-trihydroxy-4,6a,6b,11,12,14b-hexamethyl-8a-[(2S,3R,4S,5S,6R)-3,4,5-trihydroxy-6-(hydroxymethyl)oxan-2-yl]oxycarbonyl-1,2,3,4a,5,6,7,8,9,10,11,12a,14,14a-tetradecahydropicene-4-carbonyl]oxy-2,12-dihydroxy-4-(hydroxymethyl)-6a,6b,11,12,14b-pentamethyl-8a-[(2S,3R,4S,5S,6R)-3,4,5-trihydroxy-6-(hydroxym…	5.49127	0.00263373	34.073
11.9457	725.107	[M+H]+	w/o MS2:5-[[(2R,3S,4S,5R,6S)-3,4-dihydroxy-6-[[5-hydroxy-2-(4-hydroxyphenyl)-4-oxo-2,3-dihydrochromen-7-yl]oxy]-5-[(2S,3R,4R,5R,6S)-3,4,5-trihydroxy-6-methyloxan-2-yl]oxyoxan-2-yl]methoxy]-3-hydroxy-3-methyl-5-oxopentanoic acid	4.39786	0.00279456	4.99949
30.4742	476.365	[M+H]+	w/o MS2:2,7,7,11,15,17-hexamethyl-18-methylidene-5,13,16-trioxo-6,14-dioxatetracyclo[9.8.0.0?,?.0??,??]nonadec-3-en-10-yl acetate	3.83955	0.00312059	17.2904
10.523	663.493	[M+H]+	w/o MS2:(3S)-5-[(1S,8aR)-2,5,5,8a-tetramethyl-4-oxo-4a,6,7,8-tetrahydro-1H-naphthalen-1-yl]-3-methylpentanoic acid	8.81648	0.00313867	7.30454
11.8658	629.37	[M+H]+	w/o MS2:2-[3-[(E)-6-acetyloxy-2-hydroxy-6-methyl-3-oxohept-4-en-2-yl]-6-(carboxymethyl)-2-hydroxy-3a,5a,9b-trimethyl-5-oxo-2,3,4,6,9,9a-hexahydro-1H-cyclopenta[a]naphthalen-7-yl]-2-methylpropanoic acid	19.1082	0.00317416	7.45971
11.8903	637.191	[M+H]+	w/o MS2:(1'S,2'S,3S,3'S,7'R,8'R,9'S,13'R)-8'-(acetyloxy)-2,2,2',9',13'-pentamethyl-6',16'-dimethylidene-6,11',15'-trioxo-10',14',17'-trioxaspiro[oxane-3,5'-pentacyclo[7.6.1.1?,??.0?,??.0?,?]heptadecane]-3'-yl (2E)-2-methylbut-2-enoate	5.66606	0.00325606	4.91825
10.4677	1085.61	[M+H]+	w/o MS2:(2S,3R,4R,5R,6S)-2-{[(2R,3S,4R,5R,6S)-6-{[(2R,3R,4S,5S,6R)-4,5-dihydroxy-6-(hydroxymethyl)-2-[(1'S,2S,4'S,5S,7'R,9'S,13'R,16'S)-5,7',9',13'-tetramethyl-5-({[(2R,3R,4S,5S,6R)-3,4,5-trihydroxy-6-(hydroxymethyl)oxan-2-yl]oxy}methyl)-5'-oxaspiro[oxolane-2,6'-pentacyclo[10.8.0.0?,?.0?,?.0??,??]icosan]-18'-eneoxy]oxan-3-yl]oxy}-4,5-dihydroxy-2-(hydroxymethyl)oxan-3-yl]oxy}-6-methyloxane-3,4,5-t…	7.55957	0.00371272	10.6171
27.591	831.426	[M+H]+	w/o MS2:(E)-N-[2-[3-acetamido-4,5-dihydroxy-6-(hydroxymethyl)oxan-2-yl]oxy-6-[2-[5-(2,4-dioxopyrimidin-1-yl)-3,4-dihydroxyoxolan-2-yl]-2-hydroxyethyl]-4,5-dihydroxyoxan-3-yl]-13-methyltetradec-2-enamide	3.83073	0.00371751	2.43827
6.97817	302.067	[M+H]+	w/o MS2:rhein	15.0765	0.00373225	12.6024
12.4535	1131.47	[M+H]+	w/o MS2:(2S,3S,4S,5R,6R)-6-[[(3S,4S,6aR,6bS,8R,8aR,9R,10R,12aS,14bR)-8a-(acetyloxymethyl)-8,9-dihydroxy-4-(hydroxymethyl)-4,6a,6b,11,11,14b-hexamethyl-10-[(E)-2-methylbut-2-enoyl]oxy-1,2,3,4a,5,6,7,8,9,10,12,12a,14,14a-tetradecahydropicen-3-yl]oxy]-4-hydroxy-3,5-bis[[(2S,3R,4S,5S,6R)-3,4,5-trihydroxy-6-(hydroxymethyl)oxan-2-yl]oxy]oxane-2-carboxylic acid	9.02355	0.00376678	4.5953
2.87133	889.53	[M+H]+	w/o MS2:(2S,3R,4R,5R,6S)-2-{[(2R,3R,4S,5R,6R)-4,5-dihydroxy-6-methyl-2-[(2R,4'S,7'S,8'R,9'S,13'R,14'R,16'R)-7',9',13'-trimethyl-5-methylidene-16'-{[(2R,3R,4R,5R,6S)-3,4,5-trihydroxy-6-methyloxan-2-yl]oxy}-5'-oxaspiro[oxane-2,6'-pentacyclo[10.8.0.0?,?.0?,?.0??,??]icosan]-18'-eneoxy]oxan-3-yl]oxy}-6-methyloxane-3,4,5-triol	4.38369	0.003816	10.686
2.10867	687.159	[M+H]+	w/o MS2:[(1S,6S,7R,10R,15S,16R,18S,19R,20R)-6-(3-Furyl)-8,9,18,19,20-pentahydroxy-3-(1-hydroxy-2-methylpropylidene)-7,12,15,17-tetramethyl-4-oxo-5,11,13,21-tetraoxaheptacyclo[10.8.1.114,17.01,10.02,7.010,15.014,19]docos-16-yl]acetic acid	5.01883	0.0039788	20.9123
8.24883	479.101	[M+H]+	w/o MS2:auranticin A	5.19864	0.0040952	3.93787
38.9227	837.269	[M+H]+	w/o MS2:[3,4-dihydroxy-6-[5-hydroxy-2-(4-hydroxyphenyl)-4-oxo-7-[3,4,5-trihydroxy-6-(hydroxymethyl)oxan-2-yl]oxychromen-3-yl]oxy-5-[(2S,3R,4R,5R,6S)-3,4,5-trihydroxy-6-methyloxan-2-yl]oxyoxan-2-yl]methyl acetate	2.93642	0.00431846	14.2328
2.31317	219.306	[M+H]+	w/o MS2:Muurolladie-3-One	9.4062	0.00470582	6.7699
2.01567	1131.74	[M+H]+	w/o MS2:(2R,3R,4S,5S,6R)-2-[[(2R,3S,4S,5R,6S)-6-[(2S)-2-[(3S,5R,8R,10R,12R,13R,14R)-3-[(2R,3R,4S,5S,6R)-4,5-dihydroxy-6-(hydroxymethyl)-3-[(2S,3R,4S,5S,6R)-3,4,5-trihydroxy-6-(hydroxymethyl)oxan-2-yl]oxyoxan-2-yl]oxy-12-hydroxy-4,4,8,10,14-pentamethyl-2,3,5,6,7,9,11,12,13,15,16,17-dodecahydro-1H-cyclopenta[a]phenanthren-17-yl]-6-methylhept-5-en-2-yl]oxy-3,4,5-trihydroxyoxan-2-yl]methoxy]-6-(hydro…	13.0726	0.00481718	5.70324
10.1718	579.226	[M+H]+	w/o MS2:(3S,4S)-5-[(3S,4S)-4,10-dihydroxy-7,9-dimethoxy-3-methyl-3,4-dihydro-1H-benzo[g]isochromen-5-yl]-7,9-dimethoxy-3-methyl-3,4-dihydro-1H-benzo[g]isochromene-4,10-diol	8.51521	0.00486179	5.81796
13.1137	520.26	[M+H]+	w/o MS2:4-[(E)-3-[(2R,3R,4S,5S,6R)-3-[(2S,3R,4R)-3,4-dihydroxy-4-(hydroxymethyl)oxolan-2-yl]oxy-4,5-dihydroxy-6-(hydroxymethyl)oxan-2-yl]oxybut-1-enyl]-3,5,5-trimethylcyclohex-2-en-1-one	5.01396	0.00496972	2.5221
37.4443	569.533	[M+H]+	w/o MS2:N-[5-[[4-[4-[acetyl(hydroxy)amino]butylamino]-4-oxobutanoyl]-hydroxyamino]pentyl]-N'-(5-aminopentyl)-N'-hydroxybutanediamide	18.673	0.00510473	14.4237
19.4442	1020.47	[M+H]+	w/o MS2:(2E)-6-[(2S,3R,4R,5S,6R)-5-[(2E)-6-[(2S,3R,4S,5S,6R)-6-[[(2E)-2,6-dimethyl-6-[(2S,3R,4S,5S,6R)-3,4,5-trihydroxy-6-(hydroxymethyl)oxan-2-yl]oxyocta-2,7-dienoyl]oxymethyl]-3,4,5-trihydroxyoxan-2-yl]oxy-2,6-dimethylocta-2,7-dienoyl]oxy-3,4-dihydroxy-6-(hydroxymethyl)oxan-2-yl]oxy-2,6-dimethylocta-2,7-dienoic acid	5.97748	0.00553394	37.2305
18.2832	404.057	[M+H]+	w/o MS2:4-amino-5-(5-hydroxy-2',6-dimethyl-5'-prop-1-en-2-ylspiro[7-oxabicyclo[4.1.0]heptane-3,1'-cyclopentane]-2-yl)oxy-5-oxopentanoic acid	75.2093	0.00581488	12.2408
21.697	796.307	[M+2H]2+	w/o MS2:methyl (1S,4aS,7aS)-5'-oxo-1-[(2S,3R,4S,5S,6R)-3,4,5-trihydroxy-6-(hydroxymethyl)oxan-2-yl]oxy-4'-[(1S)-1-[(E)-3-[4-[(2S,3R,4S,5S,6R)-3,4,5-trihydroxy-6-(hydroxymethyl)oxan-2-yl]oxyphenyl]prop-2-enoyl]oxyethyl]spiro[4a,7a-dihydro-1H-cyclopenta[c]pyran-7,2'-furan]-4-carboxylate	65.6625	0.00643148	77.6317
27.4732	610.179	[M+H]+	w/o MS2:Tubocurarine	4.26316	0.00650859	5.07371
14.2448	985.555	[M+H]+	w/o MS2:2-[[6-[1-[3-[5-(3,5-dihydroxy-4-methoxy-6-methyloxan-2-yl)oxy-4-methoxy-6-methyloxan-2-yl]oxy-14-hydroxy-10,13-dimethyl-1,2,3,4,7,8,9,11,12,15,16,17-dodecahydrocyclopenta[a]phenanthren-17-yl]ethoxy]-3,4,5-trihydroxyoxan-2-yl]methoxy]-6-(hydroxymethyl)oxane-3,4,5-triol	6.0339	0.0067152	2.93921
38.8107	790.581	[M+H]+	w/o MS2:Salinomycin, Sodium	3.85136	0.00686684	11.8747
20.6865	540.217	[M+2H]2+	w/o MS2:(2S)-2-[(2R,3S,7R,8R,8aS)-2,3,4'-trihydroxy-4,4,7,8a-tetramethyl-6'-oxospiro[2,3,4a,5,6,7-hexahydro-1H-naphthalene-8,2'-3,8-dihydrofuro[2,3-e]isoindole]-7'-yl]-3-methylbutanoic acid	49.5264	0.00687446	32.1995
8.59983	1065.32	[M+H]+	w/o MS2:[(2S,3R,4S,5R,6R)-2-[3-[(2S,3R,4S,5S,6R)-4,5-dihydroxy-6-(hydroxymethyl)-3-[(2S,3R,4R,5R,6S)-3,4,5-trihydroxy-6-methyloxan-2-yl]oxyoxan-2-yl]oxy-5-hydroxy-2-(4-hydroxyphenyl)-4-oxochromen-7-yl]oxy-5-hydroxy-6-(hydroxymethyl)-4-[(2S,3R,4S,5S,6R)-3,4,5-trihydroxy-6-(hydroxymethyl)oxan-2-yl]oxyoxan-3-yl] (E)-3-(4-hydroxyphenyl)prop-2-enoate	6.02104	0.00708772	13.461
9.70983	957.591	[M+H]+	w/o MS2:(3R,4R,6aR,6bS,8aS,14bR)-8a-[6-[[3,4-dihydroxy-6-(hydroxymethyl)-5-[(2S,3R,4R,5R,6S)-3,4,5-trihydroxy-6-methyloxan-2-yl]oxyoxan-2-yl]oxymethyl]-3,4,5-trihydroxyoxan-2-yl]oxycarbonyl-3-hydroxy-4,6a,6b,11,11,14b-hexamethyl-1,2,3,4a,5,6,7,8,9,10,12,12a,14,14a-tetradecahydropicene-4-carboxylic acid	3.74617	0.00711414	3.7442
12.857	1054.54	[M+H]+	w/o MS2:2-[2-[5-[4-[4,5-dihydroxy-6-methyl-3-(3,4,5-trihydroxy-6-methyloxan-2-yl)oxyoxan-2-yl]oxy-1,2,4a,5-tetramethyl-2,3,4,7,8,8a-hexahydronaphthalen-1-yl]-3-methylpent-1-en-3-yl]oxy-5-hydroxy-6-methyl-3-(3,4,5-trihydroxy-6-methyloxan-2-yl)oxyoxan-4-yl]oxy-6-methyloxane-3,4,5-triol	5.55334	0.00728685	3.90894
27.2385	530.256	[M+H]+	w/o MS2:3,15-dibenzyl-1,4,12-trimethyl-1,4,7,10,13-pentazacyclopentadecane-2,5,8,11,14-pentone	38.3251	0.00740038	29.5219
2.0715	337.281	[M+H]+	w/o MS2:14-hydroxy-14-(hydroxymethyl)-5,9-dimethyltetracyclo[11.2.1.0?,??.0?,?]hexadecane-5-carboxylic acid	9.95941	0.00758325	11.1783
8.9515	716.316	[M+H]+	w/o MS2:[(2R,3S,4S,5R,6R)-6-[1,7-bis(3,4-dihydroxyphenyl)-5-oxoheptan-3-yl]oxy-3,4,5-trihydroxyoxan-2-yl]methyl (E)-3-(3,4-dimethoxyphenyl)prop-2-enoate	5.36429	0.00772497	3.65471
28.924	1321.63	[M+H]+	w/o MS2:[(1S,2R,4S,5R,9R,10S,13R,17S,20R,22S)?2?[(3,4?dihydroxy?5?{[3,4,5?trihydroxy?6?(hydroxymethyl)oxan?2?yl]oxy}oxan?2?yl)oxy]?22?hydroxy?10?{[(2S,3R,4S,5S)?4?hydroxy?3,5?bis({[(2S,3R,4S,5S,6R)?3,4,5?trihydroxy?6?(hydroxymethyl)oxan?2?yl]oxy})oxan?2?yl]oxy}?9?(hydroxymethyl)?4,5,9,13,20?pentamethyl?24?oxahexacyclo[15.5.2.0?,??.0?,??.0?,??.0?,??]tetracosan?20?yl]methyl acetate	6.20933	0.00792539	9.47996
11.4255	805.451	[M+H]+	w/o MS2:(2S,3R,4R,5R,6S)-2-{[(2R,3R,4S,5S,6R)-2-{[(2R,5S,7R,8S,10R,11R,14S,15R,16R)-5,16-dihydroxy-2,6,6,10,11-pentamethyl-14-(6-methylhepta-2,5-dien-2-yl)tetracyclo[8.7.0.0?,?.0??,??]heptadecan-8-yl]oxy}-4,5-dihydroxy-6-(hydroxymethyl)oxan-3-yl]oxy}-6-methyloxane-3,4,5-triol	8.22095	0.00793036	8.94259
38.3885	625.2	[M+H]+	w/o MS2:(1S,2S,3R,4S,7R,10S,12R,15S)-4,12-bis(acetyloxy)-1,9,15-trihydroxy-10,14,17,17-tetramethyl-11-oxo-6-oxatetracyclo[11.3.1.0?,??.0?,?]heptadec-13-en-2-yl benzoate	11.0203	0.00921398	12.2986
23.3973	884.601	[M+H]+	w/o MS2:(2S,3R,4R,5R,6S)-2-{[(2R,3R,4S,5R,6R)-4,5-dihydroxy-6-methyl-2-[(2R,4'S,7'S,8'R,9'S,13'R,14'R,16'R)-7',9',13'-trimethyl-5-methylidene-16'-{[(2R,3R,4R,5R,6S)-3,4,5-trihydroxy-6-methyloxan-2-yl]oxy}-5'-oxaspiro[oxane-2,6'-pentacyclo[10.8.0.0?,?.0?,?.0??,??]icosan]-18'-eneoxy]oxan-3-yl]oxy}-6-methyloxane-3,4,5-triol	3.6939	0.00924683	3.43442
32.397	582.252	[M+H]+	w/o MS2:BEKANAMYCIN SULFATE	7.94792	0.00946894	6.89678
11.0413	706.477	[M+H]+	w/o MS2:(2S)-2-[2-[(5R,6R,7S,9S,16R,18S,19S)-19-amino-6-[(3S)-3,4-dicarboxybutanoyl]oxy-16,18-dihydroxy-5,9-dimethylicosan-7-yl]oxy-2-oxoethyl]butanedioic acid	10.1266	0.00969474	12.4692
6.813	255.929	[M+H]+	w/o MS2:ethyl 2,3-dioxo-1,4-dihydroquinoline-4-carboxylate	14.3245	0.00971063	6.07202
11.7613	661.44	[M+H]+	w/o MS2:Decahydrogambogic Acid	3.41628	0.0100222	2.02381
11.7005	485.175	[M+H]+	w/o MS2:7-(3,4-dihydroxyphenyl)-1-(4-hydroxyphenyl)-5-[(2S,3R,4S,5R)-3,4,5-trihydroxyoxan-2-yl]oxyheptan-3-one	4.62682	0.0102612	8.48007
12.7655	788.486	[M+H]+	w/o MS2:(2S,3R,4S,5R)-2-[(2R,3R,4S,5S,6R)-2-[[(3S,6S,8R,10R,12R,13R,14R,17S)-3,12-dihydroxy-17-[(2S)-2-hydroxy-6-methylhept-5-en-2-yl]-4,4,8,10,14-pentamethyl-2,3,5,6,7,9,11,12,13,15,16,17-dodecahydro-1H-cyclopenta[a]phenanthren-6-yl]oxy]-4,5-dihydroxy-6-(hydroxymethyl)oxan-3-yl]oxyoxane-3,4,5-triol	4.71452	0.0105053	10.6515
11.9945	550.451	[M+H]+	w/o MS2:1,6-dihydroxy-8-(hydroxymethyl)-4,12,12,15-tetramethyl-14-[(2-methylpropanoyl)oxy]-5-oxotetracyclo[8.5.0.0?,?.0??,??]pentadeca-3,8-dien-13-yl 2-ethylbutanoate	8.5929	0.0112919	8.15583
8.859	987.568	[M+H]+	w/o MS2:[(2R,3S,4S,5R,6S)-6-[(2S,3R,4S,5R,6R)-6-[[(1S,3R,4S,4aR,8aR)-4-[(3S)-3-[(2S,3R,4R,5R,6R)-3,4-dihydroxy-6-methyl-5-[(2S,3R,4R,5R,6S)-3,4,5-trihydroxy-6-methyloxan-2-yl]oxyoxan-2-yl]oxy-3-methylpent-4-enyl]-3,4,8,8a-tetramethyl-1,2,3,4a,5,6-hexahydronaphthalen-1-yl]oxy]-4,5-dihydroxy-2-methyloxan-3-yl]oxy-3,4,5-trihydroxyoxan-2-yl]methyl acetate	5.11074	0.0122118	12.6825
11.3367	338.008	[M+H]+	w/o MS2:2-chloro-1,3,8-trihydroxy-6-(hydroxymethyl)anthracene-9,10-dione	5.84323	0.012468	4.06448
10.5803	428.008	[M+H]+	w/o MS2:Adenosine Diphosphate	4.13998	0.0124824	2.66845
11.4623	1185.41	[M+H]+	w/o MS2:2-[6-[2-[(2E,6E,10E)-12-[4-[3,4-dihydroxy-6-methyl-5-(3,4,5-trihydroxy-6-methyloxan-2-yl)oxyoxan-2-yl]oxy-3,5-dihydroxy-6-(hydroxymethyl)oxan-2-yl]oxy-3,7,11-trimethyldodeca-2,6,10-trienoxy]-3,5-dihydroxy-6-(hydroxymethyl)oxan-4-yl]oxy-4,5-dihydroxy-2-methyloxan-3-yl]oxy-6-methyloxane-3,4,5-triol	6.62361	0.0129536	11.7402
31.8203	583.352	[M+H]+	w/o MS2:(2R,3R,4S,5R,6R)-2-[[7-[(2R,3R,4R,5S)-3,4-dihydroxy-5-(hydroxymethyl)oxolan-2-yl]oxy-2-ethenyl-2,4b,8,8-tetramethyl-4,4a,5,6,7,8a,9,10-octahydro-3H-phenanthren-3-yl]oxy]-6-methyloxane-3,4,5-triol	38.441	0.0130222	29.3713
2.276	626.094	[M+H]+	w/o MS2:(2R,3R,4R,5R,6S)-2-[[(2R,3S,4S,5R,6R)-6-[1,7-bis(4-hydroxyphenyl)heptan-3-yloxy]-3,4,5-trihydroxyoxan-2-yl]methoxy]-6-methyloxane-3,4,5-triol	8.57837	0.0140943	5.64206
9.00733	501.395	[M+H]+	w/o MS2:3-[7-hydroxy-8-(2-hydroxypropan-2-yl)-11-methoxy-4,5a,9-trimethyl-1-oxo-3,6,7,8,9a,10-hexahydro-[2]benzofuro[5,6-b]chromen-9-yl]propanoic acid	10.0747	0.0142035	9.22917
9.784	463.19	[M+H]+	w/o MS2:2-[(2r)-9-hydroxy-7-oxo-2,3-dihydro-7h-furo[3,2-g]chromen-2-yl]propan-2-yl |A-d-glucopyranoside	7.73582	0.0153071	5.25489
30.7438	639.403	[M+H]+	w/o MS2:deferrioxamine E	69.8406	0.015691	93.8581
10.2643	966.579	[M+H]+	w/o MS2:[(2R,3S,4S,5R,6S)-6-[(2S,3R,4S,5R,6R)-6-[[(1S,3R,4S,4aR,8aR)-4-[(3S)-3-[(2S,3R,4R,5R,6R)-3,4-dihydroxy-6-methyl-5-[(2S,3R,4R,5R,6S)-3,4,5-trihydroxy-6-methyloxan-2-yl]oxyoxan-2-yl]oxy-3-methylpent-4-enyl]-3,4,8,8a-tetramethyl-1,2,3,4a,5,6-hexahydronaphthalen-1-yl]oxy]-4,5-dihydroxy-2-methyloxan-3-yl]oxy-3,4,5-trihydroxyoxan-2-yl]methyl acetate	9.38032	0.0157301	9.16872
9.65433	784.42	[M+H]+	w/o MS2:2-[1-[1-hydroxy-10,13-dimethyl-3-[3,4,5-trihydroxy-6-[[3,4,5-trihydroxy-6-(hydroxymethyl)oxan-2-yl]oxymethyl]oxan-2-yl]oxy-2,3,4,7,8,9,11,12,14,15,16,17-dodecahydro-1H-cyclopenta[a]phenanthren-17-yl]ethyl]-4,5-dimethyl-2,3-dihydropyran-6-one	3.60264	0.0159454	5.20027
3.274	416.307	[M+H]+	w/o MS2:Kasugamycin Hydrochloride	8.66	0.01644	6.33146
2.239	451.126	[M+H]+	w/o MS2:(2R,3R)-3,5,7-trihydroxy-2-(4-hydroxyphenyl)-6-[(3R,4R,5S,6R)-3,4,5-trihydroxy-6-(hydroxymethyl)oxan-2-yl]-2,3-dihydrochromen-4-one	15.4747	0.0168987	7.57238
2.239	390.331	[M+H]+	w/o MS2:Roquefortine C	3.06378	0.0169002	2.89664
2.86733	785.187	[M+H]+	w/o MS2:CHENODIOL	2.92334	0.0176412	4.86163
8.84033	474.277	[M+H]+	w/o MS2:[(3R,4S,8S,8aS)-3-hydroxy-6,8a-dimethyl-8-[(Z)-2-methylbut-2-enoyl]oxy-3-propan-2-yl-1,2,3a,4,5,8-hexahydroazulen-4-yl] 4-hydroxybenzoate	7.44956	0.0179026	2.49
10.3197	335.756	[M+H]+	w/o MS2:arachidic acid	3.48348	0.018431	4.8246
7.51267	323.79	[M+H]+	w/o MS2:[(1R,3aR,5R,5aR,8aR,9aR)-1,5,8a-trimethyl-2,8-dioxo-3a,4,5,5a,9,9a-hexahydro-1H-azuleno[6,5-b]furan-9-yl] acetate	6.15017	0.0186977	8.88392
11.5722	509.281	[M+H]+	w/o MS2:(2E,4E)-1-[(2R,6S,14S,22S,25R)-25-(3,3-dimethyloxiran-2-yl)-15-methyl-1,3,13,15-tetraazaheptacyclo[18.4.1.0?,?.0?,??.0?,??.0??,??.0??,??]pentacosa-7,9,11,16(21),17,19-hexaen-3-yl]hexa-2,4-dien-1-one	3.50629	0.0188206	2.30387
25.65	512.055	[M+H]+	w/o MS2:[(2R,3S,4S,5R,6R)-3,4,5-trihydroxy-6-[2-(4-hydroxyphenyl)ethoxy]oxan-2-yl]methyl 2-(2-oxo-1,3-dihydroindol-3-yl)acetate	7.6855	0.0191538	8.79079
13.2787	449.036	[M+H]+	w/o MS2:Archangelicine	9.26446	0.0201628	9.51857
9.3405	913.458	[M+H]+	w/o MS2:[(2S,3R,4S,5R,6R)-6-[[(2R,3S,4S,5R,6R)-3,4-dihydroxy-6-[(2E,6E,10E)-3,7,11,15-tetramethylhexadeca-2,6,10,14-tetraenoxy]-5-[(2S,3R,4R,5S,6S)-3,4,5-triacetyloxy-6-methyloxan-2-yl]oxyoxan-2-yl]methoxy]-4,5-dihydroxy-2-methyloxan-3-yl] acetate	5.89583	0.0211152	2.9882
2.23583	355.359	[M+2H]2+	w/o MS2:O-geranylconiferyl alcohol	6.39993	0.021352	3.93654
2.922	276.922	[M+H]+	w/o MS2:Djenkolic Acid	11.32	0.0214945	2.96143
7.29083	687.182	[M+H]+	w/o MS2:[(1S,6S,7R,10R,15S,16R,18S,19R,20R)-6-(3-Furyl)-8,9,18,19,20-pentahydroxy-3-(1-hydroxy-2-methylpropylidene)-7,12,15,17-tetramethyl-4-oxo-5,11,13,21-tetraoxaheptacyclo[10.8.1.114,17.01,10.02,7.010,15.014,19]docos-16-yl]acetic acid	2.91221	0.021548	10.521
29.7523	665.269	[M+H]+	w/o MS2:Sarmentoside B	5.46121	0.0221074	4.27681
8.59983	316.067	[M+H]+	w/o MS2:5-[(E)-3-hydroxybut-1-enyl]-4-[4-[(E)-3-oxobut-1-enyl]anilino]oxolan-2-one	17.5624	0.0222664	18.2462
10.4325	1275.52	[M+H]+	w/o MS2:(3?,5?,9?,16?,18?)-16-Hydroxy-13,28-epoxyoleanan-3-yl 6-deoxy-?-L-mannopyranosyl-(1->2)-?-D-galactopyranosyl-(1->3)-[?-D-xylopyranosyl-(1->4)-?-D-glucopyranosyl-(1->2)]-?-D-g lucopyranosiduronic acid	5.82058	0.0222881	8.77748
9.9875	517.106	[M+H]+	w/o MS2:[4-[3,4,5-trihydroxy-6-(hydroxymethyl)oxan-2-yl]oxyphenyl]methyl 2,3-dihydroxy-2-[(4-hydroxyphenyl)methyl]butanoate	5.07729	0.0224478	4.30832
24.7062	497.183	[M+H]+	w/o MS2:[(4R,6aR,9S,9aR,9bR)-9-methyl-3,6-dimethylidene-2,8-dioxo-3a,4,5,6a,7,9,9a,9b-octahydroazuleno[4,5-b]furan-4-yl] (E)-4-hydroxy-2-[[(E)-4-hydroxy-2-methylbut-2-enoyl]oxymethyl]but-2-enoate	9.10109	0.0229068	7.46202
29.8282	626.428	[M+2H]2+	w/o MS2:(2R,3R,4R,5R,6S)-2-[[(2R,3S,4S,5R,6R)-6-[1,7-bis(4-hydroxyphenyl)heptan-3-yloxy]-3,4,5-trihydroxyoxan-2-yl]methoxy]-6-methyloxane-3,4,5-triol	53.0667	0.0229097	113.075
28.417	422.156	[M+H]+	w/o MS2:Colchicine	42.3618	0.0229681	25.672
10.597	922.455	[M+H]+	w/o MS2:(2R,3R,4S,5S,6R)-2-[[(2R,3S,4S,5R,6S)-6-[4-[3-[3,5-dimethoxy-4-[(2S,3R,4S,5S,6R)-3,4,5-trihydroxy-6-(hydroxymethyl)oxan-2-yl]oxyphenyl]-1,3,3a,4,6,6a-hexahydrofuro[3,4-c]furan-6-yl]-2,6-dimethoxyphenoxy]-3,4,5-trihydroxyoxan-2-yl]methoxy]-6-(hydroxymethyl)oxane-3,4,5-triol	15.9452	0.0232875	6.97326
12.1963	1094.53	[M+H]+	w/o MS2:(2R,3R,4S,5S,6R)-2-[[(4aS,5S,6aS,6bR,10S,12aR,14bS)-5-hydroxy-2,2,6a,6b,9,9,12a-heptamethyl-10-[(2R,3R,4S,5S,6R)-3,4,5-trihydroxy-6-[[(2R,3R,4S,5S,6R)-3,4,5-trihydroxy-6-[[(2S,3R,4S,5R)-3,4,5-trihydroxyoxan-2-yl]oxymethyl]oxan-2-yl]oxymethyl]oxan-2-yl]oxy-1,3,4,5,6,6a,7,8,8a,10,11,12,13,14b-tetradecahydropicen-4a-yl]methoxy]-6-(hydroxymethyl)oxane-3,4,5-triol	6.14499	0.024008	5.78853
2.014	632.357	[M+H]+	w/o MS2:6-(1H-indol-3-ylmethyl)-9-methyl-3,15-di(propan-2-yl)-1,4,7,10,13,16-hexazabicyclo[16.3.0]henicosane-2,5,8,11,14,17-hexone	6.38601	0.0243892	2.41383
12.472	429.071	[M+H]+	w/o MS2:populin	4.80995	0.0247392	5.86271
9.35883	911.406	[M+H]+	w/o MS2:(3S,5S,8R,10R,13R,14S,17R)-14-hydroxy-3-[(2S,3R,4R,5R,6S)-3-hydroxy-4-methoxy-6-methyl-5-[(2S,3R,4S,5S,6R)-3,4,5-trihydroxy-6-[[(2R,3R,4S,5S,6R)-3,4,5-trihydroxy-6-(hydroxymethyl)oxan-2-yl]oxymethyl]oxan-2-yl]oxyoxan-2-yl]oxy-13-methyl-17-(5-oxo-2H-furan-3-yl)-1,2,3,4,5,6,7,8,9,11,12,15,16,17-tetradecahydrocyclopenta[a]phenanthrene-10-carbaldehyde	8.61621	0.0249944	13.2321
8.711	958.51	[M+H]+	w/o MS2:(2S,3S,4S,5R,6R)-6-[[(3S,6aR,6bS,8aR,9R,12aS,14bR)-9-hydroxy-4,4,6a,6b,8a,11,11,14b-octamethyl-1,2,3,4a,5,6,7,8,9,10,12,12a,14,14a-tetradecahydropicen-3-yl]oxy]-5-[(2R,3R,4S,5R,6S)-6-carboxy-4,5-dihydroxy-3-[(2S,3R,4R,5R,6S)-3,4,5-trihydroxy-6-methyloxan-2-yl]oxyoxan-2-yl]oxy-3,4-dihydroxyoxane-2-carboxylic acid	4.25109	0.0250242	4.84648
1.904	1199.71	[M+H]+	w/o MS2:2-[4-(16-{[4-({3-[(4,5-dihydroxy-6-methyl-3-{[3,4,5-trihydroxy-6-(hydroxymethyl)oxan-2-yl]oxy}oxan-2-yl)oxy]-4,5-dihydroxyoxan-2-yl}oxy)-3,5-dihydroxy-6-(hydroxymethyl)oxan-2-yl]oxy}-6-hydroxy-7,9,13-trimethyl-5-oxapentacyclo[10.8.0.0?,?.0?,?.0??,??]icosan-6-yl)-2-methylbutoxy]-6-(hydroxymethyl)oxane-3,4,5-triol	7.71285	0.0253779	16.7057
2.1805	326.276	[M+H]+	w/o MS2:sclareol	3.53194	0.0264907	5.23195
11.6088	335.985	[M+H]+	w/o MS2:2'-Deoxyadenosine cyclic 3',5'-(hydrogen phosphate)	12.9963	0.0265136	7.78178
9.322	1086.55	[M+H]+	w/o MS2:[3,4,5-trihydroxy-6-(hydroxymethyl)oxan-2-yl] 10-[3-acetamido-6-[[4,5-dihydroxy-3-(3,4,5-trihydroxyoxan-2-yl)oxyoxan-2-yl]oxymethyl]-4,5-dihydroxyoxan-2-yl]oxy-2,2,6a,6b,9,9,12a-heptamethyl-1,3,4,5,6,6a,7,8,8a,10,11,12,13,14b-tetradecahydropicene-4a-carboxylate	2.22409	0.0265703	5.43339
10.8383	976.678	[M+H]+	w/o MS2:[(2S,3R,4S,5S,6R)-6-[[(2R,3R,4R,5S,6R)-3,4-dihydroxy-6-(hydroxymethyl)-5-[(2S,3R,4R,5R,6S)-3,4,5-trihydroxy-6-methyloxan-2-yl]oxyoxan-2-yl]oxymethyl]-3,4,5-trihydroxyoxan-2-yl] (1S,2R,4aS,6aS,6bR,9R,10R,11R,12aR)-10,11-dihydroxy-9-(hydroxymethyl)-1,2,6a,6b,9,12a-hexamethyl-2,3,4,5,6,6a,7,8,8a,10,11,12,13,14b-tetradecahydro-1H-picene-4a-carboxylate	6.48363	0.0267043	3.4518
27.2022	502.059	[M+2H]2+	w/o MS2:(2R,3S,4S,5S,6R)-2-[[7-hydroxy-4-[(Z)-5-hydroxy-3-methylpent-3-enyl]-4a,8,8-trimethyl-3-methylidene-2,4,5,6,7,8a-hexahydro-1H-naphthalen-2-yl]oxy]-6-(hydroxymethyl)oxane-3,4,5-triol	93.6117	0.0275249	78.7257
8.98867	709.3	[M+H]+	w/o MS2:ACETYL ISOGAMBOGIC ACID	6.32463	0.028314	10.437
26.5893	536.164	[M+H]+	w/o MS2:cephalochromin	14.8504	0.0283942	10.1963
11.3152	439.25	[M+H]+	w/o MS2:5-O-methyllicoricidin	4.35471	0.028804	3.58763
23.5615	668.962	[M+H]+	w/o MS2:[(2S,3R,4S,5S,6R)-4,5-dihydroxy-6-[[(E)-3-(4-hydroxyphenyl)prop-2-enoyl]oxymethyl]-2-(3,4,5-trihydroxybenzoyl)oxyoxan-3-yl] 3,4,5-trihydroxybenzoate	3.36858	0.0301806	21.8589
28.7768	597.485	[M+H]+	w/o MS2:Astaxanthin	18.5225	0.0302903	15.931
1.86567	847.368	[M+H]+	w/o MS2:(2S,3S,4S,5R,6R)-6-[[(2S,3R,4R,6aR,6bS,8aS,12aS,14bR)-4-formyl-2-hydroxy-4,6a,6b,11,11,14b-hexamethyl-8a-[(2S,3R,4S,5S,6R)-3,4,5-trihydroxy-6-(hydroxymethyl)oxan-2-yl]oxycarbonyl-1,2,3,4a,5,6,7,8,9,10,12,12a,14,14a-tetradecahydropicen-3-yl]oxy]-3,4,5-trihydroxyoxane-2-carboxylic acid	4.85824	0.0304397	9.0107
10.5987	787.179	[M+H]+	w/o MS2:[(2R,3R,4R,5R,6R)-4-[(2S,3R,4R,5R,6S)-4,5-dihydroxy-6-methyl-3-[(2S,3R,4S,5S,6R)-3,4,5-trihydroxy-6-(hydroxymethyl)oxan-2-yl]oxyoxan-2-yl]oxy-6-[2-(3,4-dihydroxyphenyl)ethoxy]-5-hydroxy-2-(hydroxymethyl)oxan-3-yl] (E)-3-(3,4-dihydroxyphenyl)prop-2-enoate	4.84476	0.0305647	13.3267
1.92133	727.332	[M+H]+	w/o MS2:(2R,3S,4S,5R,6R)-6-[1,7-bis(4-hydroxyphenyl)heptan-3-yloxy]-5-[(2S,3R,4R)-3,4-dihydroxy-4-(hydroxymethyl)oxolan-2-yl]oxy-2-[[(2S,3R,4R)-3,4-dihydroxy-4-(hydroxymethyl)oxolan-2-yl]oxymethyl]oxane-3,4-diol	6.87044	0.0306847	4.46221
28.924	654.315	[M+2H]2+	w/o MS2:(3S,6R,9S,12R,15S,18R)-3-butan-2-yl-4,10,16-trimethyl-6,9,12,15,18-penta(propan-2-yl)-1,7,13-trioxa-4,10,16-triazacyclooctadecane-2,5,8,11,14,17-hexone	85.9707	0.0309336	31.262
30.3227	585.398	[M+H]+	w/o MS2:dehydroxynocardamine	3.15173	0.0309698	9.86402
11.6088	595.41	[M+H]+	w/o MS2:destruxin A	8.55482	0.0311436	2.09121
2.1805	361.307	[M+H]+	w/o MS2:Ursocholanic Acid	3.78627	0.0312346	13.8559
1.88583	727.248	[M+2H]2+	w/o MS2:[4,5-diacetyloxy-6-[7-hydroxy-5-methoxy-4-oxo-2-[4-[3,4,5-trihydroxy-6-(hydroxymethyl)oxan-2-yl]oxyphenyl]chromen-6-yl]oxan-3-yl] acetate	11.7243	0.0315303	4.50734
38.455	625.384	[M+H]+	w/o MS2:(1R,6R,10S,11R,13S,15R)-1,6-dihydroxy-8-(hydroxymethyl)-4,12,12,15-tetramethyl-5-oxotetracyclo[8.5.0.0?,?.0??,??]pentadeca-3,8-dien-13-yl hexadecanoate	11.1499	0.0317511	14.0741
2.31483	1377.72	[M+H]+	w/o MS2:[3-[(2S,3R,4S,5R,6S)-5-[5-[(2R,3R,4R)-3,4-dihydroxy-4-(hydroxymethyl)oxolan-2-yl]oxy-3-hydroxy-4-(3,4,5-trihydroxy-6-methyloxan-2-yl)oxyoxan-2-yl]oxy-3,4-dihydroxy-6-methyloxan-2-yl]oxy-4,5-dihydroxyoxan-2-yl] (4aS,6aS,6bR,8R,9R,10R,11S,12aR)-8,11-dihydroxy-9-(hydroxymethyl)-2,2,6a,6b,9,12a-hexamethyl-10-[3,4,5-trihydroxy-6-(hydroxymethyl)oxan-2-yl]oxy-1,3,4,5,6,6a,7,8,8a,10,11,12,13,14b-…	3.5941	0.0325437	5.99761
2.18317	995.051	[M+H]+	w/o MS2:2-[(5S,8R,11S,12S,13S,21R)-13,17,18-trihydroxy-2,10,14-trioxo-5,21-bis(3,4,5-trihydroxybenzoyloxy)-7-[(3,4,5-trihydroxybenzoyloxy)methyl]-3,6,9,15-tetraoxatetracyclo[10.7.1.1?,?.0??,??]henicosa-1(20),16,18-trien-11-yl]acetic acid	8.40545	0.0327353	10.5806
2.1065	496.332	[M+H]+	w/o MS2:Alpha-Ergocryptine	9.43681	0.0327958	9.34219
27.2587	954.442	[M+H]+	w/o MS2:(4aR,6aS,6bR,10S,12aR)-10-[(2R,3R,4R,5S,6R)-3-acetamido-6-[[(2R,3R,4S,5R,6R)-4,5-dihydroxy-6-methyl-3-[(2S,3R,4S,5R)-3,4,5-trihydroxyoxan-2-yl]oxyoxan-2-yl]oxymethyl]-4,5-dihydroxyoxan-2-yl]oxy-5-hydroxy-2,2,6a,6b,9,9,12a-heptamethyl-1,3,4,5,6,6a,7,8,8a,10,11,12,13,14b-tetradecahydropicene-4a-carboxylic acid	3.50414	0.0329587	4.41662
1.92133	368.293	[M+H]+	w/o MS2:5-(5-methoxycarbonyl-5,8a-dimethyl-2-methylidene-3,4,4a,6,7,8-hexahydro-1H-naphthalen-1-yl)-3-methylpentanoic acid	5.62211	0.0332259	6.74084
11.5357	535.318	[M+H]+	w/o MS2:3-[(3S,5R,10S,13R,14S,17S)-3-[(2R,3S,4R,5S,6S)-3,5-dihydroxy-4-methoxy-6-methyloxan-2-yl]oxy-14-hydroxy-10,13-dimethyl-1,2,3,4,5,6,7,8,9,11,12,15,16,17-tetradecahydrocyclopenta[a]phenanthren-17-yl]-2H-furan-5-one	4.24138	0.034007	5.48006
10.1535	551.212	[M+H]+	w/o MS2:[(1aR,1bS,2S,5aS,6R,6aS)-5a-hydroxy-1a-methyl-2-[(2S,3R,4S,5S,6R)-3,4,5-trihydroxy-6-(hydroxymethyl)oxan-2-yl]oxy-1b,2,6,6a-tetrahydrooxireno[1,2]cyclopenta[4,5-b]pyran-6-yl] (2E,6S)-6-hydroxy-2,6-dimethylocta-2,7-dienoate	7.38489	0.034106	5.76412
28.9418	638.409	[M+2H]2+	w/o MS2:(2E)-6-{13,17-dihydroxy-7,7,12,16-tetramethyl-6-[(3,4,5-trihydroxyoxan-2-yl)oxy]pentacyclo[9.7.0.0?,?.0?,?.0??,??]octadecan-15-yl}-2-methylhept-2-enoic acid	16.4315	0.0341297	71.1294
13.8833	677.468	[M+H]+	w/o MS2:[(2R,3R,4S,5S,6R)-3-acetyloxy-2-(acetyloxymethyl)-5-hexanoyloxy-6-[(2S,3R)-2,3,4-trihydroxybutoxy]oxan-4-yl] tetradecanoate	4.92732	0.0354749	2.30861
29.114	748.405	[M+H]+	w/o MS2:2-[[5-[[2,12-dihydroxy-4,4,10,13,14-pentamethyl-17-(1,5,6-trihydroxy-6-methylheptan-2-yl)-2,3,5,6,7,11,12,15,16,17-decahydro-1H-cyclopenta[a]phenanthren-3-yl]oxy]-3-hydroxy-3-methyl-5-oxopentanoyl]amino]acetic acid	3.19665	0.0355422	5.16108
18.2645	432.228	[M+H]+	w/o MS2:purpactin A	43.8906	0.0362019	39.8763
7.695	472.395	[M+H]+	w/o MS2:(1S,4S,5R,10S,13S,17S,19S,20R)-10-hydroxy-4,5,9,9,13,19,20-heptamethyl-24-oxahexacyclo[15.5.2.0?,??.0?,??.0?,??.0?,??]tetracos-15-en-23-one	8.87832	0.0363743	15.3316
38.1528	568.434	[M+H]+	w/o MS2:Convallatoxin	21.6503	0.036576	18.2513
10.5062	390.165	[M+H]+	w/o MS2:[3-(4-hydroxy-3-methoxybenzoyl)-2,3-dimethyloxiran-2-yl]-(4-hydroxy-3-methoxyphenyl)methanone	2.69294	0.0374281	2.10874
10.6153	560.003	[M+H]+	w/o MS2:Laccaic Acid A	11.6328	0.0375716	8.36002
13.9753	635.429	[M+H]+	w/o MS2:rescinnamine	5.24286	0.0382911	3.39125
11.4988	737.338	[M+H]+	w/o MS2:3-[(3S,5S,8R,10S,13R,14S,17R)-3-[4,5-dihydroxy-6-(hydroxymethyl)-3-[3,4,5-trihydroxy-6-(hydroxymethyl)oxan-2-yl]oxyoxan-2-yl]oxy-14-hydroxy-10,13-dimethyl-1,2,3,4,5,6,7,8,9,11,12,15,16,17-tetradecahydrocyclopenta[a]phenanthren-17-yl]-2H-furan-5-one	5.94674	0.0384581	4.65046
10.4492	458.085	[M+H]+	w/o MS2:(1S,3R,6R,7S,8S,9R,10S,13S,16S,17R)-8-tert-butyl-6,9,12,17-tetrahydroxy-16-methyl-2,4,14,19-tetraoxahexacyclo[8.7.2.0?,??.0?,?.0?,??.0??,??]nonadecane-5,15,18-trione	15.8418	0.0386315	10.8161
2.051	971.698	[M+H]+	w/o MS2:(4aR,6aS,6bR,10S,12aR)-10-[(2R,3R,4R,5S,6R)-3-acetamido-6-[[(2R,3R,4S,5R,6R)-4,5-dihydroxy-6-methyl-3-[(2S,3R,4S,5R)-3,4,5-trihydroxyoxan-2-yl]oxyoxan-2-yl]oxymethyl]-4,5-dihydroxyoxan-2-yl]oxy-5-hydroxy-2,2,6a,6b,9,9,12a-heptamethyl-1,3,4,5,6,6a,7,8,8a,10,11,12,13,14b-tetradecahydropicene-4a-carboxylic acid	11.6271	0.0389119	5.10786
2.09083	762.54	[M+2H]2+	w/o MS2:(2S,3R,4R,5R,6S)-2-{[(2R,3R,4S,5S,6R)-4,5-dihydroxy-6-(hydroxymethyl)-2-{5',7,9,13-tetramethyl-5-oxaspiro[pentacyclo[10.8.0.0?,?.0?,?.0??,??]icosane-6,2'-piperidine]-3-oloxy}oxan-3-yl]oxy}-6-methyloxane-3,4,5-triol	2.24617	0.0389653	4.17997
11.8718	648.93	[M+H]+	w/o MS2:RUTOSIDE (rutin)	5.34074	0.0395499	2.2681
9.72833	939.74	[M+H]+	w/o MS2:(30E,34E)-2,6,10,14,18,22,26,30,34-nonamethyl-36-[(2R,3R,4S,5S,6R)-3,4,5-trihydroxy-6-(hydroxymethyl)oxan-2-yl]oxyhexatriaconta-2,30,34-triene-6,10,14,18,22,26,27-heptol	7.26149	0.0395557	7.75042
10.8363	425.108	[M+H]+	w/o MS2:[3-hydroxy-3-methyl-1-(7-oxofuro[3,2-g]chromen-9-yl)oxybutan-2-yl] (Z)-2-methylbut-2-enoate	4.2865	0.0399069	3.11795
10.1373	508.857	[M+H]+	w/o MS2:4,4,10,13,14-pentamethyl-17-(1,5,6-trihydroxy-6-methylheptan-2-yl)-2,3,5,6,7,11,12,15,16,17-decahydro-1H-cyclopenta[a]phenanthrene-2,3,12-triol	5.20998	0.0402278	10.4334
24.7393	280.154	[M+H]+	w/o MS2:8-hydroxy-5,8a-dimethyl-3-methylidene-3a,4,4a,8,9,9a-hexahydrobenzo[f][1]benzofuran-2,7-dione oppure 9-Methoxy-2,2-dimethyl-2,6-dihydro-pyrano[3,2-c]quinolin-5-one	20.7237	0.0404731	8.55113
8.10067	834.263	[M+H]+	w/o MS2:Utilin	5.52867	0.0407017	19.9159
9.26633	707.446	[M+H]+	w/o MS2:(4R,6S,8S,9Z,11E)-16-chloro-17,19-dihydroxy-4-methyl-3,7-dioxatricyclo[13.4.0.0?,?]nonadeca-1(15),9,11,16,18-pentaene-2,13-dione	4.46991	0.040714	6.74012
11.3152	687.532	[M+H]+	w/o MS2:7-benzyl-11,14,20-trimethyl-16-(2-methylpropyl)-10,13-di(propan-2-yl)-17-oxa-1,5,8,11,14-pentazabicyclo[17.3.0]docosane-2,6,9,12,15,18-hexone	6.80187	0.0409089	5.56599
7.658	324.067	[M+H]+	w/o MS2:PIPERINE	8.89645	0.0418584	4.82837
8.15617	583.403	[M+H]+	w/o MS2:(2R,3R,4S,5R,6R)-2-[[7-[(2R,3R,4R,5S)-3,4-dihydroxy-5-(hydroxymethyl)oxolan-2-yl]oxy-2-ethenyl-2,4b,8,8-tetramethyl-4,4a,5,6,7,8a,9,10-octahydro-3H-phenanthren-3-yl]oxy]-6-methyloxane-3,4,5-triol	6.04499	0.0428908	4.41256
1.92133	700.495	[M+H]+	w/o MS2:[(2S,3R,4S,5S,6R)-3,4,5-trihydroxy-6-(hydroxymethyl)oxan-2-yl] (1S,4aR,6aS,6bR,8R,9R,10R,11R,12aR)-1,8,10,11-tetrahydroxy-9-(hydroxymethyl)-2,2,6a,6b,9,12a-hexamethyl-1,3,4,5,6,6a,7,8,8a,10,11,12,13,14b-tetradecahydropicene-4a-carboxylate	2.62822	0.0429448	1.80613
18.2308	431.469	[M+H]+	w/o MS2:SOLASODINE	7.72626	0.0438287	6.2752
26.1858	428.286	[M+H]+	w/o MS2:COLFORSIN	5.23057	0.0440817	3.28771
22.8528	796.33	[M+H]+	w/o MS2:methyl (1S,4aS,7aS)-5'-oxo-1-[(2S,3R,4S,5S,6R)-3,4,5-trihydroxy-6-(hydroxymethyl)oxan-2-yl]oxy-4'-[(1S)-1-[(E)-3-[4-[(2S,3R,4S,5S,6R)-3,4,5-trihydroxy-6-(hydroxymethyl)oxan-2-yl]oxyphenyl]prop-2-enoyl]oxyethyl]spiro[4a,7a-dihydro-1H-cyclopenta[c]pyran-7,2'-furan]-4-carboxylate	4.32734	0.04448	39.9511
14.6353	845.222	[M+H]+	w/o MS2:Entandrophragmin	4.81153	0.0445626	3.49364
28.8707	637.365	[M+H]+	w/o MS2:5-[[17-(5,6-dihydroxy-6-methylheptan-2-yl)-3,12-dihydroxy-4,4,10,13,14-pentamethyl-2,3,5,6,7,11,12,15,16,17-decahydro-1H-cyclopenta[a]phenanthren-2-yl]oxy]-3-hydroxy-3-methyl-5-oxopentanoic acid	56.9962	0.0453552	83.7299
9.8765	385.241	[M+H]+	w/o MS2:5-[(Z)-12-(3,5-dihydroxyphenyl)dodec-8-enyl]benzene-1,3-diol	4.1572	0.0455469	4.93155
38.2388	625.33	[M+H]+	w/o MS2:4,15,26-trihydroxy-1-oxa-4,9,15,20,26,31-hexazacyclotritriacontane-5,8,16,19,27,30-hexone	15.8194	0.0460597	18.6466
1.95833	682.347	[M+H]+	w/o MS2:[(2R,3R,4S,5S,6R)-3-acetyloxy-2-(acetyloxymethyl)-5-butanoyloxy-6-[(2S,3R)-2,3,4-trihydroxybutoxy]oxan-4-yl] 14-hydroxytetradecanoate	8.61674	0.0465884	4.63059
1.93983	247.99	[M+H]+	w/o MS2:5-(hydroxymethyl)-3-(1-hydroxy-5-methylhexyl)oxolan-2-one	15.6285	0.0465895	9.01324
10.7075	1119.46	[M+H]+	w/o MS2:[17-acetyl-8,14,17-trihydroxy-3-[5-[5-[3-hydroxy-4-methoxy-6-methyl-5-[3,4,5-trihydroxy-6-(hydroxymethyl)oxan-2-yl]oxyoxan-2-yl]oxy-4-methoxy-6-methyloxan-2-yl]oxy-4-methoxy-6-methyloxan-2-yl]oxy-10,13-dimethyl-1,2,3,4,5,6,7,9,11,12,15,16-dodecahydrocyclopenta[a]phenanthren-12-yl] benzoate	5.23793	0.0471509	11.23
13.1505	552.354	[M+H]+	w/o MS2:9-hydroxy-9-[[(E)-2-(hydroxymethyl)-3-[3-(hydroxymethyl)-6-propan-2-ylcyclohex-2-en-1-yl]prop-2-enoyl]oxymethyl]-1-oxo-6-propan-2-yl-3,5a,6,7,8,9a-hexahydro-2-benzoxepine-4-carboxylic acid	5.08523	0.0478346	3.04157
9.0815	654.34	[M+H]+	w/o MS2:(3S,6R,9S,12R,15S,18R)-3-butan-2-yl-4,10,16-trimethyl-6,9,12,15,18-penta(propan-2-yl)-1,7,13-trioxa-4,10,16-triazacyclooctadecane-2,5,8,11,14,17-hexone	9.56009	0.0480147	7.98502
11.0577	708.622	[M+H]+	w/o MS2:7-benzyl-11,14,20-trimethyl-16-(2-methylpropyl)-10,13-di(propan-2-yl)-17-oxa-1,5,8,11,14-pentazabicyclo[17.3.0]docosane-2,6,9,12,15,18-hexone	3.3231	0.0482586	2.96478
27.383	985.661	[M+H]+	w/o MS2:2-[[6-[1-[3-[5-(3,5-dihydroxy-4-methoxy-6-methyloxan-2-yl)oxy-4-methoxy-6-methyloxan-2-yl]oxy-14-hydroxy-10,13-dimethyl-1,2,3,4,7,8,9,11,12,15,16,17-dodecahydrocyclopenta[a]phenanthren-17-yl]ethoxy]-3,4,5-trihydroxyoxan-2-yl]methoxy]-6-(hydroxymethyl)oxane-3,4,5-triol	7.6624	0.0489773	20.1066
26.8237	1309.73	[M+H]+	w/o MS2:(2R,3R,4S,5S,6R)-2-[[(2R,3S,4S,5R,6S)-6-[6-[(3S)-3-[(2R,3R,4S,5R,6R)-3,5-dihydroxy-6-(hydroxymethyl)-4-[(2S,3R,4S,5S,6R)-3,4,5-trihydroxy-6-(hydroxymethyl)oxan-2-yl]oxyoxan-2-yl]oxy-4,4,9,13,14-pentamethyl-2,3,7,8,10,11,12,15,16,17-decahydro-1H-cyclopenta[a]phenanthren-17-yl]-2-hydroxy-2-methylheptan-3-yl]oxy-3,4-dihydroxy-5-[(2S,3R,4S,5S,6R)-3,4,5-trihydroxy-6-(hydroxymethyl)oxan-2-yl]ox…	3.95568	0.0491851	3.66942
38.9597	1085.79	[M+H]+	w/o MS2:(2S,3R,4R,5R,6S)-2-{[(2R,3S,4R,5R,6S)-6-{[(2R,3R,4S,5S,6R)-4,5-dihydroxy-6-(hydroxymethyl)-2-[(1'S,2S,4'S,5S,7'R,9'S,13'R,16'S)-5,7',9',13'-tetramethyl-5-({[(2R,3R,4S,5S,6R)-3,4,5-trihydroxy-6-(hydroxymethyl)oxan-2-yl]oxy}methyl)-5'-oxaspiro[oxolane-2,6'-pentacyclo[10.8.0.0?,?.0?,?.0??,??]icosan]-18'-eneoxy]oxan-3-yl]oxy}-4,5-dihydroxy-2-(hydroxymethyl)oxan-3-yl]oxy}-6-methyloxane-3,4,5-t…	4.09346	0.0497711	19.0695
